# Supplementary material for: Bisphenol-A and phthalate metabolism in children with neurodevelopmental disorders
Source: PLoS One. 2023 Sep 13;18(9):e0289841. doi: 10.1371/journal.pone.0289841 (PMC10499243; doi:10.1371/journal.pone.0289841)
Supplement: S1 Dataset — (XLSX) [file pone.0289841.s001.xlsx]

## Sheet: RAW DATA
LINE/COL #	20000	20001	20002	20003	20004	20005	20006	20007	20008	20010	20011	20012	20013	20014	20015	20016	20017	20018	20019	20020	20021	20022	20023	20024	20025	20026	20027	20028	20029	20030	20031	20032	20033	20034	20035	20036	20037	20038	20039	20040	20311	20340	20341	20660	20663	20664	20692	20393	20394
2	SUPER_PATHWAY																																						Amino Acid	Amino Acid	Amino Acid	Amino Acid	Amino Acid	Amino Acid	Amino Acid	Amino Acid	Amino Acid	Amino Acid	Amino Acid
3	SUB_PATHWAY																																						Alanine and Aspartate Metabolism	Alanine and Aspartate Metabolism	Alanine and Aspartate Metabolism	Alanine and Aspartate Metabolism	Alanine and Aspartate Metabolism	Alanine and Aspartate Metabolism	Alanine and Aspartate Metabolism	Creatine Metabolism	Creatine Metabolism	Creatine Metabolism	Creatine Metabolism
4	COMP_ID																																						1126	512	443	1585	33942	22185	52340	27718	513	43802	38696
5	CHEMICAL_ID																																						811	917	234	1110	100001257	100000787	100006369	1221	275	344	100002606
6	MASS																																						90.055	133.061	134.045	130.051	175.071	174.041	131.046	132.077	114.066	118.061	133.061
7	CAS																																						56-41-7	70-47-3	56-84-8	97-69-8	4033-40-3	997-55-7;997-55-7	77340-50-2	57-00-1	60-27-5	352-97-6	30565-25-4
8	PUBCHEM																																						5950	6267	5960	88064	99715	65065	426409	586	588	763	439375
9	CHEMSPIDER																																						5735	6031	5745	79449	90090	58576	377278	566	568	743	388495
10	KEGG																																						C00041	C00152	C00049	C02847		C01042		C00300	C00791	C00581	C01043
11	HMDB																																						HMDB00161	HMDB00168	HMDB00191	HMDB00766	HMDB06028	HMDB00812		HMDB00064	HMDB00562	HMDB00128	HMDB12265
12	COLUMN HEADINGS	GROUP, 1=ASD, 2= CTR, 3=NDD	GENDER, M=1, F=2	HEIGHT	WEIGHT	BMI	AGE	CREAT, US	OSMOLALITY	CREAT, METABOLON	CREAT/10000000		FREE 5 OXO-MEHP	FREE 5 CX-MEPP	FREE 5 OH-MEHP	FREE MEHP	FREE BPA	FREE alpha-CEHC	FREE CORTISOL	FREE gamma-CEHC	FREE GLYCHODEOXYCHOLATE	FREE GLYCHOCOLATE	FREE NARINGENIN	FREE SALYCYLATE		TOTAL 5 OXO-MEHP	TOTAL 5 CX-MEPP	TOTAL 5 OH-MEHP	TOTAL MEHP	TOTAL BPA	TOTAL alpha-CEHC	TOTAL CORTISOL	TOTAL gamma-CEHC	TOTAL GLYCHODEOXYCHOLATE	TOTAL GLYCHOCOLATE	TOTAL NARINGENIN	TOTAL SALYCYLATE		alanine	asparagine	aspartate	N-acetylalanine	N-acetylasparagine	N-acetylaspartate (NAA)	N-carbamoylalanine	creatine	creatinine	guanidinoacetate	N-carbamoylsarcosine
13		1	1	ND	ND	ND	ND	0.08	195	828563584	828.564		0.476736	41.8041	1.19005	9.00778	3.56076		123.31			289.459		612.214		59.5127	111.899	59.9926	22.3641	8.28639	1573.89	123.31					1013.32		35118.9	52244.8	2376.63	234.717	14050	8941.91	105.445	787910	1000000	92043.9
14		1	1	152.4	59.474	25.6069	12	0.1	439	823095424	823.095		0.757263	61.0995	1.4299	8.83634	2.47899		664.962	184.725	26.7442	80.9554	177.23	1635.65		39.2198	143.374	72.3011	10.5551	10.1939	1267.97	1028.2	17500.7	193.18	125.933	5710.77	3596.2		164799	78782.6	2767.93	105.94	53388.9	24969.2	495.464	34790.6	1000000	2266.41
15		1	1	116.84	21.338	15.6304	5	0.12	232	1023284416	1023.28								267.006			75.0915	57.9624	1616.35						0	2310.43	308.685				10154.3	3183.8		35409.7	23180.8	1815.11		27685.7	8189.1	89.0241	737896	1000000	93976.6
16		1	2	150	45.4	20.1778	12	0.2315	215	1759028608	1759.03		0.420592	49.8235	1.12176	3.00075	2.11962		77.7884	63.6539	31.0291	147.708	42.3506	3148.83		24.599	73.5592	40.6559	17.9179	2.63578	173.925	120.193	1705.48	99.694	165.066	8822.62	3543.81		42086	36262.1	1182.22	52.7541	7431.38	9721.53	84.1317	1.37564e+06	1000000	219303	201
17		1	1	157.48	58.112	23.4323	12	0.2482	182	1619484544	1619.48		0.0474035	5.63579	0	1.26725	0.92059			93.9367	26.3602	80.9035	19.0598	2018.79		4.7114	14.7808	4.3437	2.05102	1.1505	1090.37		7544.32	106.15			3814.91		31127.9	21465.4	1387.43		8933.87	5137.69	416.085	64949	1000000	146125
18		1	1	129	27.2	16.3452	10	0.27	357	1574721664	1574.72		0.175204	5.33546	0.58961	1.38188	2.88978	510.815	31.4075	344.456	54.442	510.581	228.148	4116.61		6.2531	21.6582	8.7871	2.97077	3.1154	3618.35	46.9401	8484.13			22219.4	6105.25		54370.7	32723.3	1588.73	299.677	21240.5	11549.1	131.347	639394	1000000	165102
19		1	1	170.2	41.7	14.3952	14	0.2941	266	1791994880	1791.99		0.042778	3.57021	0.056081	1.09194	0.788294		47.2747	231.603	18.9822	226.741	30.5118	1223.16		2.39691	11.1436	4.65692	1.98829	1.31586	727.651	69.587	4620.43	98.7801			1531.33		46383.5	23301.7	1289.78		10713	8499.86	198.107	67374	1000000	54797.8
20		1	1	106.68	24.062	21.143	7	0.39	265	1096342016	1096.34		0.103521	7.87644	0.249173	2.55148				58.2492		212.998	34.5722	659.153		4.15353	17.3638	11.775	4.33084		2121.33		6036.22			770.721	1844.45		50818.1	35199.5	1451.68	202.863	38542.7	11083.1	493.94	343720	1000000	134347	106.794
21		1	1	147.32	45.854	21.1278	15	0.41	286	1992104832	1992.1								63.5479	23.0128		37.7058	26.6904	346.833						0	586.66	82.283	2450.24			775.602	467.632		73779.6	20914	525.299	210.468	7399.91	4429.68		53133.6	1000000	83808.8
22		1	1	109.22	16.798	14.0816	5	0.42185	500	2024857472	2024.86		0.164507	5.80065	0.338594	0.711762	0.812949		33.2601	417.221	153.246	810.215		2370.79		6.19471	15.0856	8.03325	2.80424	6.39679	627.777	57.3015	6889.52	433.449	819.095		2792.95		85084.2	94245.6	3900.4	280.646	43538.7	15221.4	475.846	904826	1000000	202586
23		1	1	184.15	102.15	30.1228	14	0.44	373	1986350336	1986.35		0.317097	19.1487	0.638247	1.8601	0.531229		38.1071	376.934	18.8909	94.3172		1854.97		15.6939	40.3429	21.3921	4.16149	15.7083	590.72	88.8576	8212.18			204.881	3496.18		44032.6	32614.6	1103.19	194.39	15209.9	6442.97	534.414	299900	1000000	192672
24		1	1	134.62	28.602	15.7826	7	0.4405	348	1874103680	1874.1		0.137424	12.0636	0.107557	2.79999	0.574418		49.4359	47.9141	16.8187	77.9898		461.759		10.5518	29.7907	9.51796	3.75766	2.21743	2821.55	61.7223	4289.14	47.9681		1263.74	1212.66		44241.5	33136.6	1223.72		20460.6	11164.2	198.247	1.1578e+06	1000000	83088.8
25		1	2	134.62	34.05	18.7888	8	0.4718	405	2191170560	2191.17		0.0451521	8.90861	0.0393028	0.649086	0.824116			81.8585	21.8513	103.266		438.678		5.09873	18.184	7.89755	1.77716	1.01525	295.551	14.4653	3553.01	159.262	117.958	400.713	729.107		15053.2	22025.1	2545.97	18.8785	8784.15	5009.29	80.7724	432483	1000000	110056
26		1	1	128.3	29	17.6175	7	0.49475	873	2182159616	2182.16		0.534955	17.8037	1.37787	0.595875	1.06375	78.3329	30.155	1314.43	96.3376	902.598		3250.67		19.1059	45.6742	30.2686	5.45441	4.61313	860.889	43.4783	14541.9	382.971	923.635		3737.96		95393.7	82063.6	1732.17	974.336	18843.9	16649.3	630.973	2.1992e+06	1000000	261412	87.7282
27		1	1	133.1	25.4	14.3376	8	0.50697	463	2153069056	2153.07		0.710101	633.765	1.93305	30.633	17.7467	28.9438		46.7119	39.5389	263.746		25975.6		32.4871	1293.65	56.4333	51.147	530.381	750.865	7.53289	5358.05	340.862	290.916	3113.49	29197.2		40771.2	28118.4	830.967	233.42	18001.9	11315.4	507.036	1.0455e+06	1000000	85271.1
28		1	1	113	21.3	16.681	5	0.57735	559	2208196352	2208.2		0.288305	17.4891	0.58571	0.465287	0.348316	102.314	51.1422	315.806	59.0559	251.317		1283		11.0864	51.5491	17.8298	1.64925	2.86891	1708.85	87.3556	16416.7		391.178	230.331	2102		66388.4	56502.7	2729.75	212.214	37892	16244.8	171.804	1.19071e+06	1000000	273648	390.8
29		1	1	111.8	18.6	14.8809	6	0.58895	474	2201115648	2201.12		0.127111	9.07148	0.317849	0.524087	0.789147	188.131		818.249	70.6219	151.074		1431.99		5.12701	16.1949	9.13387	1.45067	2.67201	2169.86	65.1737	8320.4	534.569	372.392	5758.7	1545.19		81789.3	72835.1	2245.43	191.579	50017.3	14047.9	327.354	696393	1000000	154774
30		1	1	116.8	23.5	17.2259	6	0.6	984	2541605888	2541.61		0.218225	22.7095	0.877166	1.50096	0.263105	52.9492	45.7482	74.8417	314.168	1398.26		1952.54		10.8035	35.0493	24.628	3.01302	3.2278	1178.9	63.8712	6412.07	766.915	1434.74	25356.2	4226.62		78680.3	74371.5	918.715	550.536	58320.1	16139.3	440.148	2.24125e+06	1000000	230350
31		1	1	141.605	59.02	29.4335	9	0.64	986	2387707904	2387.71		0.0937923	9.84115	0.203503	1.66761	0.362695		41.232	156.225	147.363	1008.96		1654.91		6.49406	14.2604	7.50833	2.70501	2.60918	913.072	74.1175	9326.87	781.557	1041.52		2280.86		67080.3	51239.8	1137.01	670.554	32823	10926.2	353.982	706330	1000000	187153
32		1	2	124.46	29.964	19.3437	5.5	0.77	589	2389822464	2389.82							44.4184	19.3236	33.3498	37.8334	137.979		292.505						0	382.264	51.4545	2253.5	818.152	292.573	2257.46	749.377		19782	21809.8	3561.82	199.994	7399.08	13664.1	411.221	776865	1000000	107307	280.877
33		1	1	132	40.8	23.416	6	0.78	750	2387206400	2387.21		0.296821	12.5955	0.063152	0.82176	0.461156	110.042	79.9168	307.91	28.5677	129.042		445.373		11.056	24.0172	12.0221	1.37284	2.6652	4550.07	230.894	35951.3	106.39	280.341		1316.67		25515.9	22516.6	919.901	455.44	16333.5	23880.4	1455.94	218836	1000000	28241.9
34		1	1	142.24	29.283	14.4735	8	0.79	914	2526608896	2526.61		0.0902442	5.54756	0.137469	1.76519	0.0877534	52.4311	81.8841	132.918	20.1416	241.304		477.882		4.85205	14.235	5.29122	2.65277	0.170965	912.36	101.586	5553.37		248.224	502.158	850.753		55636.4	31321.4	1456.9	203.186	14929	12342.9	172.333	1.13021e+06	1e+06	213073
35		1	1	160	98.9	38.6328	13	0.805	510	2731799040	2731.8		0.0257193	1.76158	0.0738389	0.944677	0.432922	35.7592	236.673	167.862	151.043	659.663		13968.2		1.0509	3.87408	2.90907	1.10778	1.48992	338.363	366.102	5250.77	684.107	702.967	6155	17169.3		58171.7	31042.3	3040.49	352.043	27167.7	5191.2	179.325	764894	1000000	139999	584.383
36		1	1	170.2	88	30.3783	15	0.8292	466	2562053632	2562.05		0.0429759	5.14196	0.0617476	0.351548	0.387235		40.0312	60.528	38.1073	75.1401		3325.6		3.40253	9.86273	7.02621	1.9595	1.54807	268.665	82.406	2681.24	246.987	87.0664		6691.52		46654.2	32434.1	1041.96	194.112	22763.6	5213.46	273.244	535242	1000000	169058	111.733
37		1	2	156.21	50.848	20.838	15	0.8337	1048	2966851840	2966.85		0.0733212	9.88337	0.17753	1.22242	0.276987	56.7983	59.1597	60.5173	65.6426	182.211		2184.54		9.20556	22.6323	8.19427	4.75428	1.0487	698.344	101.161	2874.37	484.146	318.577	1328.98	3977.5		141170	77043.4	1113.78	1120.87	16446.7	8728.89	513.907	1.95175e+06	1000000	163471	327.189
38		1	2	156.21	50.848	20.838	15	0.8372	798	2551603200	2551.6		0.233798	21.3354	0.491971	1.1637	0.285325		22.3554	68.6078	29.8965	122.175		2453.62		1.26502	18.3001	1.49733	3.13996	1.41994	894.912	81.1244	3069.36	184.959	173.294		3278.06		59493.4	47968.6	1441.83	518.272	15157.6	11904.9	988.482	353552	1000000	129829
39		1	1	149.225	72.186	32.4168	11	0.8469	1028	2812619520	2812.62		0.47769	15.9998	0.794531	1.02815	0.358165	56.7215	127.003	886.108	70.8592	540.377		3434.9		12.1365	24.9549	21.0553	5.46983	1.03259	710.976	205.985	10387.7	198.008	549.413	3067.75	4159.11		134742	66431.6	2093.54	686.721	33216.6	19045.2	100.016	2.38636e+06	1e+06	165944	2344.77
40		1	1	167.64	44.492	15.8317	10	0.8722	893	2987997440	2988		0.192542	8.18319	0.239911	1.48915	0.257883		84.6132	89.1801	213.696	1009.77		416.106		9.20606	26.0424	11.0593	4.43519	0.804521	173.493	113.98	2892.54	417.161	1029.86	119.284	1312.14		91573.3	35644.9	776.375	473.473	14355.6	8517.56	357.979	1.14804e+06	1000000	209997
41		1	1	ND	30.872	ND	7	0.87515	1071	2565020928	2565.02		0.147216	26.9198	0.864112	0.376372	0.374181		36.3716	159.07	49.6542	187.577		2083.72		12.3348	40.6869	18.1311	6.91168	3.52699	493.181	78.4554	3944.69	123.31	225.251		2348.76		99459.1	77350.3	1621.61	235.423	16625	12963.4	511.664	1.56539e+06	1000000	161086	63.4151
42		1	1	166.1	66.2	23.9949	14	0.8999	820	3190031104	3190.03		0	2.15822	0.026716	0.41402	0.434861		24.4427	71.8234	87.0468	197.203	14.545	502.753		1.46324	7.11476	2.61562	0.882135	1.24301	585.816	72.9915	7262.12	162.285	208.484	409.013	3273.64		27179.6	21402.6	468.201	356.285	15594.9	6346.39	161.113	107264	1000000	84481.4	1966.43
43		1	2	152.4	68	29.2778	15	0.91	793	2926000896	2926		0.102325	2.14981	0.409186	0.751649	0.254414	88.5071	99.745	211.418	47.1565	174.139	18.5878	2004.69		2.31928	3.71314	3.03972	1.18185	1.51214	569.542	160.045	3788.65		183.064	401.003	2413.93		41423.5	27106	5275.29	376.362	37165.9	11555.7	506.169	1.03809e+06	1000000	259301	116.53
44		1	2	ND	42.222	ND	11	0.94	854	2749787648	2749.79		0.202381	31.1109	0.478307	0.876913	0.175691	50.2221	21.4355	190.97	41.565	149.896	86.4059	841.739		14.2155	47.689	21.0098	3.70381	4.03781	791.483	43.4027	7242.1	271.478	181.417	6237.19	2851.05		62058.7	53564.9	2256.82	921.358	29685.1	11094.6	726.316	1.0579e+06	1000000	296470
45		1	2	156.21	62.652	25.6754	9	0.959	977	2840065280	2840.07		0.084853	4.74209	0.191835	0.380892	0.407237		26.2508	260.545	27.8367	240.39		3809.05		4.22287	9.70344	6.99068	4.09147	6.78345	663.095	91.0037	8889.18	1280.94	521.71		5165.72		48374.5	46357.3	2616.4	261.159	19512.3	11220.2	760.733	609326	1000000	122104
46		1	1	162.6	54.4	20.5759	14	1.04425	992	2853489408	2853.49		0.0260373	4.04839	0.0797427	0.261809	0.188215	24.3274	124.412	91.9422		125.113	31.1678	706.07		2.71373	13.3421	4.6357	1.22164	0.411681	831.077	204.614	5853.45		144.067	1769.01	1994.02		79995.9	46187.8	688.618	268.652	21630.2	7264.46	534.522	407124	1000000	171460
47		1	1	177.8	53.572	16.9463	13	1.10135	1074	3315966208	3315.97		0.0580551	3.38821	0.176212	0.343367	0.344828		54.9065	115.227	58.3857	176.745	11.1008	1718.92		4.54547	14.814	7.92743	1.28798	1.52451	1491.97	93.7163	5749.41	306.862	196.36		2596.8		130550	92606.4	1372.43	375.535	18173	17260.5	1157.88	1.50751e+06	1000000	128402
48		1	1	114.3	23.608	18.0704	6	1.11	984	2790607872	2790.61		0	6.51857	0.0637035	0.68467				92.8966	43.3895	129.927	9.40046	418.434		5.24925	13.3612	9.37283	1.08165		979.726	28.5259	13476.4	100.784		3851.39	1006.45		74703.6	42156.4	610.722	37.1295	16840	12668.4	278.171	2.03967e+06	1000000	194673	77.6687
49		1	2	147	40.37	18.682	11	1.14245	947	3160606208	3160.61		0.217314	14.9593	0.776272	0.382452	0.218102	60.776		397.964	30.2926	331.777		3354.18		7.50058	21.2182	16.4994	5.90159	1.67088	441.811		5694.17	259.881	379.497		3665.37		80603.4	39011.1	1455.1	383.366	19157.4	10462	523.274	1.29011e+06	1000000	221070
50		1	1	153.162	59.928	25.5463	15	1.1721	1054	3419650816	3419.65		0.0698469	8.95595	0.208515	0.715638	0.352529	33.2127	49.6907	101.346	126.66	208.53	107.737	1051.08		4.93693	18.2556	10.3081	1.81227	0.708743	618.33	95.7299	5559.05	605.145	251.414	9433.36	1706.35		104596	59721.3	1270.82	617.721	13598.4	11523.9	94.0587	1.45232e+06	1000000	154247	203.737
51		1	2	153	41.3	17.6428	9	1.1985	688	3153121024	3153.12		0.900414	29.4367	1.70545	0.890583	0.250528	137.301	27.1556	335.927	85.0364	159.465	30.5919	1322.49		8.96983	32.8396	8.12235	1.88456	1.12278	756.704	50.651	4530.72	407.808	216.559	3918.6	1654.58		131174	68523.9	2550.22	569.631	29598.8	16995.8	112.383	985508	1000000	298108	357.07
52		1	2	116.1	30.8	22.85	7	1.209	862	3000346368	3000.35		0.0426245	5.8089	0.457908	0.33014	0.657983	141.036	106.243	601.416	95.8779	429.832	112.361	1105.72		4.53501	11.0185	8.57715	0.879132	2.24954	1477.6	160.73	29388.4	290.2	450.06	19450.7	1662.15		78457.3	80301.6	3172.55	277.591	16656.9	23403.7	994.782	829986	1000000	242917
53		1	1	154.94	57.658	24.0178	10	1.22	1066	3142212608	3142.21							117.86	262.743	171.902	136.337	872.064		678.295						0	3417.01	347.15	15602.7	755.615	1003.6		899.808		241048	176142	795.369	2115.91	124304	14513.5	265.386	2.18441e+06	1000000	354601
54		1	1	154.94	38.59	16.0749	11	1.2216	1005	3457231872	3457.23		0.212771	13.9501	0.307692	0.498651	0.764456		26.8955	122.903	65.7541	228.253	10.4294	186.753		10.1416	31.343	16.4871	2.72666	2.12041	1478.44	63.3739	9365.32	222.331	252.163	170.613	922.942		54424	42117.8	1120.25	168.398	21406.7	10437.7	736.697	724610	1000000	129720	650.513
55		1	1	127	36.32	22.5184	7	1.24595	1061	3234777600	3234.78		0.269675	29.8907	0.959672	0.445231	0.357439	19.3822		406.746	99.2773	564.869		1499.95		19.8633	67.4662	45.5463	2.84151	1.58113	1299.15	28.4081	11721.6	333.293	582.947		2910.45		55917.8	42155.9	1530.53	286.3	9505.25	10170.5	525.972	1.6244e+06	1000000	160555	216.098
56		1	2	153.7	97.1	41.1028	13	1.259	764	3257151488	3257.15		0	3.55606	0	0.250496	0.1575	80.1047	95.9998	125.345	85.4035	203.588	275.84	356.803		1.86351	6.74202	2.66389	0.368995	0.697987	3172.83	192.783	24333.4	171.066		30748.3	1067.09		42119.1	22614.3	1472.43	150.338	11476.1	13132.1	195.95	368101	1000000	193781
57		1	1	170.18	75.364	26.0224	14	1.273	566	3153487360	3153.49		0.0230347	4.19423	0.0838385	0.269803	0.367663	66.6605	39.489	274.032	64.9192	237.969	12.9381	2601.85		2.63604	8.18646	4.93121	0.654458	1.84762	704.218	86.5305	7469.46	230.931	253.301	1982.04	4386.61		82041.2	31688.3	813.116	233.494	23620.5	8474.24	395.908	106652	1000000	42541.9	148.708
58		1	2	156.21	57.204	23.4428	15	1.28	888	2752182272	2752.18		0.0978454	4.86269	0.0869507	0.712359	0.171463	33.6617	16.435	602.602	81.4357	332.436		8441.08		0.355815	4.3423	0.507398	1.01042	1.00226	878.118	64.0873	6288.66	347.612	407.92	1433.81	10434.5		84819.1	51823.7	3169.29	1351.79	22331.5	10395.4	582.101	1.54071e+06	1000000	190497
59		1	1	133	32.7	18.4861	12	1.295	1043	3333988864	3333.99		1.08592	40.9026	1.89005	0.366907	0.847745	26.5445	24.483	146.864	419.706	534.055	125.672	342.045		82.4795	84.8438	108.975	5.45514	2.38869	1170.8	67.4358	11435.2	736.43	560.305	9093.03	886.871		82501.2	63001.4	1124.41	458.841	18625	14158.5	1091.79	1.11496e+06	1000000	264499	976.122
60		1	2	109.22	22.7	19.0292	6	1.36165	922	3351915008	3351.92		0.268693	49.9314	0.61974	0.259406	2.27247	128.018	25.9201	330.964	57.4582	259.825	93.4824	193.883		31.3455	93.0472	79.4353	6.44141	3.79878	1076	75.404	11259.6	187.869		13757.7	808.501		57797.4	51391.6	3363.51	678.45	11500.8	20087.6	507.144	799454	1000000	213837	512.205
61		1	1	135.9	38.6	20.9001	8	1.4037	1044	3841765888	3841.77		0.200736	12.2395	0.618459	0.245519	0.235792	87.2219		161.26	135.777	208.415		987.246		8.34189	24.7156	18.8801	1.49376	1.25985	717.918	34.0448	4949.7	293.134	216.856		1679.42		40422	39489.5	979.621	266.576	25312.3	8191.81	167.751	496367	1000000	167670	966.392
62		1	2	142.24	64.468	31.864	13	1.41	1071	3333738240	3333.74							254.989	9.0601	859.197	46.7904	252.373		569.969						0	2169.66	66.5008	13694.3	311.394	305.762		1182.5		24932.2	33492.9	2691.12	524.903	12202.4	5919.11	278.546	179244	1000000	157795	270.842
63		1	1	180.34	72.186	22.1957	15	1.4382	690	3512954112	3512.95		0.0259022	1.61526	0.0686172	0.236034	0.176474	29.6417	52.2327	194.984	13.3164	53.648	6.92636	564.538		0.452792	2.1212	0.772264	0.37632	0.502363	484.554	154.762	3883.19	168.245	72.6235	849.009	843.604		40722.4	23460.4	1925.61	168.413	12163.9	11612.8	495.965	36920.4	1000000	105060
64		1	1	165.1	47.216	17.3219	10	1.47885	1112	3460056576	3460.06		0.216445	6.53345	0.465755	0.603462	0.190338	188.341		547.944	137.724	478.323		5607.27		6.10545	12.5394	9.02514	2.93431	1.59259	3610.01	12.2705	6997.11	531.401	494.165		6223.79		107604	67231.7	855.739	1788.43	27883.6	11601.7	174.51	991356	1000000	172942	228.445
65		1	2	148.59	38.136	17.2725	11	1.483	1067	3609245952	3609.25		0.0606878	116.541	0.00674309	2.33311	0.321963	46.2653	22.1445	165.98	19.5459	115.169	14.0586	584.931		2.18476	182.846	6.64194	3.86379	15.1754	543.829	64.4603	6530.55			803.794	1204.46		24135.2	39442	1277.56	82.8239	10602.3	8373.22	23.8568	1.76208e+06	1e+06	131698	226.627
66		1	1	165.7	59.4	21.6342	15	1.53305	1142	3851998976	3852		0.0260098	2.79107	0	0.238007	0.199885	79.3726	47.899	67.7908	56.9185	227.273	9.10229	326.324		3.03866	5.65646	4.5199	1.79086	1.57192	777.58	94.8713	2859.37	516.461	280.828		1110.13		54734.3	33636.7	998.09	730.849	14968.6	8522.43	603.863	165031	1000000	112788
67		1	1	113	56.78	44.4671	6	1.59815	1120	3569708800	3569.71		0.0401888	10.8928	0.159212	0.201488	0.316398	199.352	28.4469	272.792	112.708	300.544	10.3185	1239.99		6.68355	23.9202	11.6671	1.92504	2.37961	2049.55	80.9879	15707	285.388	323.781	8926.36	3683.49		134287	85532.7	2069.59	1596.02	15630.7	18103	275.577	1.38284e+06	1000000	209811
68		1	1	127	28.148	17.4518	8	1.63	995	3683783680	3683.78							234.74	45.0643	62.7165	67.9961	281.218		351.856						0	5196.95	72.6676	5545.15	150.071	305.899		1257.19		106605	79219.3	1919.89	460.753	27298.1	14436.8	435.191	1.19109e+06	1000000	337007	247.782
69		1	1	138	49.8	26.15	11	1.7037	953	4227802880	4227.8		0.0717504	4.16504	0.18767	0.225987	0.200278	98.7676	93.8859	383.982	138.803	1797.28		3839.53		3.27193	8.48355	5.41286	1.63287	0.930014	2945.43	166.671	7493.87	479.372	1831.59		5055.47		43097.6	36690.4	2343.87	155.176	35829.8	14129.8	317.774	1.45613e+06	1000000	200615	891.01
70		1	1	136.5	29.5	15.8328	8	1.8435	1230	4309095424	4309.1		0	3.20212	0.0366671	0.409367	0.198277	68.7901	84.4282	40.1163	100.458	423.775		746.122		2.29063	7.34051	4.44995	0.813101	1.50632	1315.87	166.548	3304.06	283.566	451.664		1836.65		59409.8	47075.9	1106.86	338.334	16544.2	13976.1	625.075	1.83148e+06	1000000	162369
71		1	1	107	20.4	17.8182	4.5	1.86	1200	3897002240	3897		0.148231	7.55364	0.485429	0.421637	0.289264	497.742		371.58	163.429	1067.5		4035.79		5.6686	11.0158	7.27574	1.37577	2.79978	4805.34	51.0688	15585.5	634.72	1148.38		6768.48		154328	87276.2	2733.4	499.51	44537.1	21237.1	394.673	992806	1000000	179241	736.037
72		1	1	120.7	21.8	14.9638	6	1.9805	1004	4193254400	4193.25		0.496917	7.19947	0.822643	0.164937	0.151126	128.441	22.9297	426.211	519.595	1968.21	12.3956	637.369		8.56902	26.1449	12.6927	0.850509	2.88875	2614.46	53.5806	17208.1	830.216	2044.3	190.621	1107.91		82690.4	60541.9	1479.77	1446.51	43671.4	19456.6	325.713	219252	1000000	150476	202.975
73		1	1	135.9	39.9	21.604	10	2.0119	884	4236340992	4236.34		0.118347	9.85218	0.263562	0.24287	0.153924	171.445	12.1865	237.766	207.204	1224.64	6.33943	393.381		14.029	4.06116	4.93063	0.66719	0.836903	3406.4	28.0177	10277.2	593.833	1317.01	289.756	2380.07		43306.2	31761	1431.93	447.075	22946.3	7797.7	229.264	725317	1e+06	144690	77.9517
74		1	1	167.64	47.216	16.801	10	2.16	988	3837667072	3837.67		0.0302384	2.71509	0.0311849	0.636	0.168622	32.2602	8.15209	131.814	129.624	341.677	1.80578	238.236		2.44394	5.95213	3.75977	1.63479	1.32348	801.893	22.6433	5861.9	524.186	363.588	2079.26	701.636		111282	61253.5	621.612	1280.99	23703.2	6448.48	303.152	1.5317e+06	1000000	220569	125.883
75		1	1	133.1	25.4	14.3376	8	2.16985	1069	4317760000	4317.76		0.298441	21.5359	0.939833	0.299241	0.232349	80.413	35.3331	304.294	17.1258	52.5495		703.898		20.0701	51.0912	35.0314	6.14117	2.48241	3012.9	97.2538	18230.2	70.8443	86.1149		2438.69		71082.9	46436.4	1862.98	330.988	36420.1	13255.9	537.749	793684	1000000	172100	584.381
76		1	1	142.24	53.572	26.4786	9	2.4134	1186	4556193792	4556.19		0.230391	8.78543	0.408334	0.193849	0.430674	58.3641	42.2543	398.631	76.1252	265.028	170.849	2151.74		4.47684	16.1133	9.35541	1.53023	1.6511	386.155	87.0951	6981.01	701.292	370.089	2092.45	5352.71		114155	52238.9	1568.76	464.966	18558.3	18893.5	370.844	1.16839e+06	1000000	219902
77		1	1	170.18	87.622	30.2549	15	2.88	1030	5328180224	5328.18		0.206323	20.6804	0.39727	0.525077	0.0437635	119.362	44.0464	302.836	58.6048	177.307		449.115		8.85908	25.8994	11.8821	3.34488	0.908511	1530.11	108.015	9990.22	341.556	197.364		1203.08		24461.8	26916.4	865.728	786.645	21553.5	4344.9	420.164	108817	1000000	112207
78		1	1	155	68	28.3039	13	2.96425	1205	5154779136	5154.78		0.147537	10.2921	0.283674	0.161096	0.168933	44.4888	19.6111	193.195	217.123	466.301	11.2705	758.592		6.97371	15.9872	9.46316	0.924628	0.73256	1461.3	55.9536	9507.06	842.154	498.482	1838	1647.89		61481.5	68601.8	810.769	154.509	15451.4	4501.35	54.3139	108542	1000000	115338	5.34397
79		1	2	100.3	16.3	16.2026	4	0.321					2.58575	948.69	11.3765	35.1833	27.7551									441.38	2112.23	784.68	52.0592	40.9483
80		2	1	109.22	24.97	20.9322	5	0.237	318	1527050240	1527.05		0.286493	15.0376	0.587865	2.06112	1.24686		37.0682	273.233	31.4967	95.5758	16.1128	7444.17		11.3995	38.8745	16.6479	2.95934	3.39062	1746.98	72.5454	11122.2	89.9867	106.427	830.902	10431.4		33684.8	32956.4	2173.64	240.314	24641.8	9943.51	271.62	596293	1000000	156439	971.412
81		2	1	140	35.639	18.1832	9	0.5431	731	2333374976	2333.37		0.134965	12.2512	0.401184	0.689304	0.649433	42.8808		219.996	26.6138	160.383	16.429	7703.44		11.8604	35.8986	19.0491	3.91895	1.82119	596.427	39.302	5888.62	173.129	177.756	0	11533.8		58939.3	42065.2	1002.91	292.041	20208.7	16920.5	745.343	659462	1000000	246861	615.358
82		2	1	127	27.8756	17.2829	9	0.640125	526	2529476864	2529.48		0.218518	5.49256	2.86283	8.86995	0.946866		27.9334	359.667	158.606	839.213	74.536	1143.51		3.12302	12.1671	2.35007	7.15053	2.62546	970.748	61.1798	10521.5	342.861	850.698		1263.46		51091.8	43198.5	1531.51	155.699	30990.9	11767.3	125.924	150908	1e+06	201137
83		2	2	142.24	32.234	15.932	10	0.6542	716	2390049280	2390.05		0.218604	5.34146	0.107269	2.63938	0.907239	102.087	32.8407	343.267	95.311	224.943	66.8672	868.463		4.00211	13.7722	0.510284	2.91382	129.436	788.362	49.3589	8599.29	169.412	237.959	14527.5	1060.25		84981.7	63120.5	1849.86	76.4867	16084.5	18282.7	358.99	413647	1e+06	247870	122.341
84		2	2	114.5	19.1	14.5688	7	0.66435	542	2488161024	2488.16		0.115173	8.79128	0.173796	0.858092	1.08233	37.5177	40.7514	435.051	94.1093	614.888	11.9783	756.311		4.90405	27.061	7.1271	1.86443	2.60654	780.591	74.506	11061.8	177.308	636.079	0	1199.07		37352.9	35107.5	3584.27	29.8891	9009.65	11699.2	265.906	1.54382e+06	1000000	144628	274.83
85		2	2	ND	ND	ND	8	0.70295	1001	2763231232	2763.23		0.0854947	10.548	0.471929	0.477595	0.350771	106.809	18.3072	346.261	120.965	870.735		3018.49		7.89456	28.6368	12.2755	3.52712	3.00395	1017.97	34.0928	12775.3	542.488	899.677		3965.13		92233.6	84565.5	1035.7	773.709	17487.8	12258.5	511.342	698887	1000000	158346
86		2	2	148.59	38.136	17.2725	11	0.72304	836	2761993728	2761.99		0.878775	26.5913	1.39765	1.44698	0.293174		16.8436	1282.26	73.4223	762.962		5912.77		21.5117	48.8318	29.4554	6.55933	4.30241	1133.15	28.6974	14760	479.651	986.279		6499.96		112225	94195.8	2456.79	522.589	64460.8	14302.9	526.49	166982	1000000	219051
87		2	2	110.5	23.6	19.328	5	0.7275	529	2733601792	2733.6		0.154715	6.60568	0.35186	0.761264	0.207561	60.3299	43.3571	435.956		212.551		5264.47		3.39184	15.9358	5.41248	1.85616	2.12255	1159.4	103.548	8145.73		252.715		6860.43		63450.8	43395.8	3424.32	87.5087	34023.1	23348.4	219.274	710132	1000000	259564	183.909
88		2	2	128	33.8	20.6299	8	0.75605	851	2482516480	2482.52		0.37757	38.1163	0.987782	0.833013	1.04241	88.5634	35.5949	117.872	311.821	510.82	44.7111	909.604		25.0783	72.992	43.7667	8.96629	2.89618	1734.59	78.8311	6539.62	516.816	521.754	4199.75	1648.47		88461.4	81538.3	2066.24	813.415	47063.4	23484.4	549.427	2.6347e+06	1000000	289334	549.712
89		2	1	115.316	17.3882	13.076	6	0.79665	1237	2676089344	2676.09		0.0434695	14.0807	0.141551	0.666943	0.466003			104.07	59.0425	516.257		431.098		15.248	31.9276	25.2366	5.21745	1.79078	646.175		6065.26	167.2	565.574		1136.58		75730.7	52339.4	2106.61	193.6	21945.1	11803.4	161.099	1.32605e+06	1000000	188186
90		2	1	128	29.3	17.8833	8	0.8868	968	2838237952	2838.24		0.165744	7.19029	0.248985	1.11626	0.302158		36.8898	58.9119	71.45	437.832	17.5817	524.663		8.95207	18.0956	13.0492	2.72225	1.45918	713.137	64.0084	3252.81	250.998	476.88	1066.94	1014.17		75325.7	40591.3	896.645	542.465	14240.7	12130.9	348.945	616394	1000000	157653
91		2	1	170.434	90.346	31.1026	13	0.98535	988	3011983104	3011.98		0.167745	6.92743	0.472668	0.275984	0.222141	47.408	26.6154	1398.17	60.0774	363.48		3015.15		3.51959	11.6676	6.03484	1.57812	0.952161	673.142	52.5766	12000.6	656.457	414.715		3413.95		164406	100447	1321.49	366.964	42172.9	14223.1	162.042	1.37917e+06	1000000	160389
92		2	1	148	67.1	30.6337	10	1.00335	772	3113998592	3114		0.154665	32.3333	0.537809	0.416127	0.51376	71.4371	24.3141	326.801	88.4503	539.643	9.54978	1943.66		25.4768	55.8694	41.2452	3.70617	2.55127	684.708	68.2391	11288.9	375.454	581.651	1715.54	3044.45		60940.8	42879.2	1741.92	440.613	13180.3	13122.1	482.03	479109	1000000	145664
93		2	2	ND	21.5196	ND	7	1.04205	1129	2987618304	2987.62		0.228864	10.2027	0.882198	0.450686	1.98882		39.5921	554.674	224.751	1614.1		6390.99		6.80503	20.8698	12.0992	3.44696	2.4892	971.534	67.8515	10499.7	460.746	1657.31		7282.42		72470	69883.8	5298.07	717.574	34746.4	18633.9	124.262	1.54207e+06	1000000	181590	221.593
94		2	2	102.616	14.982	14.2279	6	1.04465	1042	3071483648	3071.48		0.206742	27.5825	0.426941	0.313882	1.00498	38.2642	76.4787	160.863	105.25	234.643	71.0217	840.865		15.43	60.4993	31.8112	4.84057	3.2485	1467.21	142.585	11495.3	191.952	254.222	3985.4	2673.62		58643	35783.3	1246.04	528.656	15256.8	15349.6	635.37	526449	1000000	154390	402.747
95		2	1	129.54	40.86	24.3495	9	1.0899	808	2998318336	2998.32		0.834652	71.4296	1.63481	1.05201	0.299922	86.4244		438.585	117.357	234.478	12.1898	4996.31		39.6163	66.2042	39.152	5.03784	3.16665	949.416		7486.9	336.078	303.86	17246.5	6494.63		49663.1	64650.2	2960.06	581.769	28586.9	17518.7	210.396	908156	1000000	224969
96		2	2	130	27.3	16.1538	6	1.17545	949	3222200832	3222.2		0.453947	8.78016	0.926549	0.886731	0.19885		17.4117	989.274	139.086	562.73		13703.9		3.84786	7.41987	5.00954	1.56586	2.42988	3165.65	44.4315	7463.91	346.225	588.814		14537.5		98896.1	58400.4	5280.17	439.21	15724.4	15732.3	340.423	1.69397e+06	1000000	283530	238.253
97		2	2	ND	ND	ND	5	1.1923	1074	3334089216	3334.09		0.484369	48.1795	1.27787	0.331224	0.234405		54.7187	444.389	21.0198	110.963		1581.49		26.9822	142.699	57.6988	2.55682	1.69356	830.115	113.305	13601.6	51.4117			3678.37		87221.3	44175.6	2229.51	281.668	14970.4	18001.1	228.907	730656	1000000	209360	185.703
98		2	1	136.9	27.5	14.6732	10	1.21485	707	3463068160	3463.07		0.102474	8.60912	0.278476	0.33962	0.221695		13.3552	35.5075	12.7653	73.6237		494.967		8.85941	18.8393	10.4557	3.28249	3.90226	143.095	39.5165	1318.06	85.5966	97.9203		919.267		67267.5	40901	3948.61	266.458	23888.8	13296.3	430.394	1.87218e+06	1000000	235798
99		2	1	121.92	32.688	21.9907	6	1.2476	625	3209374976	3209.37		0.287392	24.1316	0.832322	0.76226	0.195892	40.898		110.362	291.744	736.454	70.8506	1084.22		20.5222	27.3283	27.2075	5.37613	1.55657	297.883	8.11341	1856.16	600.087	777.818	26277.7	1361.12		109860	88836.1	1424.02	477.511	23273.9	10402.9	52.6894	950805	1000000	223428	1129.38
100		2	1	119	39.8	28.1054	5	1.25885	917	3072755712	3072.76		0.0584762	5.81107	0.157216	0.296129	0.408621	378.761		677.754	51.6872	157.243		1056.42		3.67086	13.6702	5.93476	0.940471	0.781911	2843.82	19.512	13633.5	153.48			1508.74		60011.8	48068.6	1286.36	1059.24	23747.8	10896.1	398.316	396306	1000000	173796	248.94
101		2	1	169.418	63.6054	22.1603	13	1.2675	1219	3769140480	3769.14		0.0610093	4.23609	0.0439368	0.752693	0.175386	22.0286	82.5262	226.809	50.0472	187.196	20.8636	175.297		3.36896	7.36897	3.95164	1.81264	2.38824	832.541	112.275	5462.11	191.422	210.516	692.011	400.728		62852.8	39048.4	650.122	197.597	12420	7175.57	337.383	507786	1000000	144270
102		2	1	142.748	31.6438	15.5292	10	1.2872	1037	3389833984	3389.83		0.0712746	15.7061	0.274267	0.60001	0.339783	47.13	33.3415	140.025	56.7281	239.95		363.228		5.98041	31.8005	13.8376	2.89446	30.6452	453.894	62.5057	7829.1	210.936	265.368		529.015		43494.7	34386.3	1196.41	494.845	11600.9	11290.1	419.492	775246	1000000	229143	309.904
103		2	1	133	32.5064	18.3766	7	1.3057	915	3602606592	3602.61		0.0246176	2.60149	0	0.783735	0.193823	7.37105		169.967	114.59	345.358		963.206		3.81733	7.14186	4.74216	1.43487	2.74644	1534.33	7.0503	12635.2	624.61	418.931		1842.86		67914.8	56777.2	965.804	388.234	18433.4	12535.1	742.423	188463	1000000	135598
104		2	1	135.636	37.3642	20.3098	9	1.43055	925	3511290112	3511.29		0.232402	41.6506	0.523695	0.343599	0.253986	56.1665	15.0936	191.641	106.34	381.518		294.811		20.4831	75.8599	44.0033	4.65836	11.5853	822.852	28.3361	9452.67	293.584	397.831		594.624		26115.4	30325.5	1466.28	706.134	14002.3	13914	381.882	938815	1000000	277456	257.929
105		2	2	138.684	34.7764	18.0814	10	1.49625	714	3687568384	3687.57		0	12.1857	0.159113	0.319744	0.255371		84.0356	224.802	128.961	328.555		2174.36		6.85168	24.3137	11.6722	1.95353	1.0745	1004.08	112.167	12670.6	349.376	363.616		3803.64		108101	59804.2	683.835	172.632	34437.9	10929.9	458.391	81742.9	1000000	182607
106		2	2	146	56.4	26.459	11	1.5012	953	3745789184	3745.79		0.0288636	2.63087	0.095526	0.676515	0.1889		62.6311	48.2205	93.5795	301.964	7.22384	377.988		2.16457	9.63043	3.4686	1.05993	3.07889	1662.4	115.272	12757.4	245.533	319.425	106.855	941.387		60224.4	34822.9	2170.63	294.242	28844	11178.5	450.531	495212	1000000	164159
107		2	2	160	45.5	17.7734	10	1.6127	711	3855308544	3855.31		0.0217948	4.92859	0.0534741	0.874701	0.285782	65.117	15.4571	202.493	280.637	481.95		233.643		4.67613	12.3341	6.5474	1.27895	3.72453	560.193	43.4596	7471.29	531.696	494.254		574.08		65360.9	38788.9	974.894	301.561	18886.6	12148.3	295.524	157841	1000000	240745
108		2	1	106	17.1	15.2189	5	1.621	1190	3658958592	3658.96		0.0618217	10.3542	0.134786	0.202327	0.678671		66.1871	324.371	128.128	307.641	25.1345	1243.85		7.79477	18.8491	11.5321	1.94592	2.22291	1034.69	135.652	12730.6	347.39	340.843	1218.68	3557.7		93324.6	71325.9	1416.12	488.147	96418.5	21718.5	343.213	975667	1000000	279991	60.9813
109		2	2	122.936	20.9748	13.8784	7	1.6628	806	3820919808	3820.92		0.0732805	8.40334	0.272717	0.34528	0.543091	150.044	97.5888	582.989	84.9434	139.45		1070.21		6.14075	20.9073	10.7491	2.11055	4.42126	4112.45	163.45	24109.6	221.526	157.716		1471.99		114100	67577.9	1416.47	577.204	41415.2	21863.3	529.604	485295	1000000	254956	453.198
110		2	2	143.637	45.1276	21.8731	10	1.6665	1146	3757400832	3757.4		0.25325	9.40889	0.39205	0.530101	0.0949073	106.597	67.1182	216.238	54.4275	170.386	30.4117	2963.96		8.78438	24.436	13.1819	2.72607	1.80242	1591.94	155.164	6500.42	205.911	300.781	2405.98	3552.42		108045	86081.3	1431.8	321.079	9678.87	11613.5	563.674	522692	1000000	212563
111		2	1	161.544	53.4358	20.4763	14	1.75	823	3780739328	3780.74		0.707887	75.0607	1.96988	0.336272	0.157638	26.0952	10.8669	156.302	7.40569	25.9164		1676.24		60.6751	146.167	106.26	19.3388	1.24434	1056.33	28.5075	5080.57	70.637	113.126		3564.45		36064.6	39212.8	630.435	263.155	30134	10147.6	82.6534	524006	1000000	211739
112		2	2	142.24	49.94	24.6834	15	1.8857	1776	3812312064	3812.31		0.0976501	5.49168	0.266888	0.500037	0.125012	14.1882	30.5877	182.207	121.817	782.431	6.74735	1563.11		3.71353	7.87866	6.50781	2.10881	0.728535	360.34	47.8689	4516.67	195.474	790.508	1089.81	2062.52		193821	70571.3	1773.12	1570.64	16316.4	7304.64	284.87	98454	1000000	99743
113		2	2	115	29.9	22.6087	6	1.991	873	4010534144	4010.53		0.219387	7.89741	0.48964	0.254079	0.162725	117.369	32.4747	653.55	73.466	495.297		263.954		4.76246	17.3851	8.67129	0.84914	0.869347	1441.06	66.8137	24245	357.998	631.751		1212.56		36867.7	47694.7	1288.31	218.374	35602.2	18150.8	136.413	193526	1000000	89520.9
114		2	1	ND	55.842	ND	15	2.1462	1031	4486824960	4486.82		0.0448539	4.9265	0.10817	0.504956	0.16197	61.6636	33.5616	85.0784	21.8974	183.561	5.55337	870.736		3.51096	7.50806	5.15228	0.971314	2.3652	546.674	67.9793	3447.35	74.8056	218.534		1275.24		33545.8	38590.2	1406.93	188.77	17060.3	10122.2	169.026	606950	1000000	143430
115		2	1	160.02	54.48	21.2759	13	2.4938	1083	4553438720	4553.44		0.140277	19.7913	0.39811	0.444461	0.110684	98.4107	14.1671	93.7566	40.3983	107.766	10.6963	1207.94		16.0291	22.2489	17.8883	3.47964	5.18103	547.203	48.7869	3277.74	268.989	308.509	1241.13	1930.76		62196.6	61772.8	1570.65	349.634	19013.2	10770.3	191.71	372433	1000000	140328	63.7268
116		2	2	151	43	18.8588	11	2.6356	1082	5317171712	5317.17		0	16.2975	0.306262	0.547299	0.16106	270.91	7.95047	286.267	180.841	321.873		1865.05		6.18155	31.3495	17.485	2.43128	2.46054	2044.87	42.2629	6857.87	371.299	342.098		4576.52		95599	54072.6	2474.34	146.928	18614.9	10836.2	378.348	168672	1000000	138041
117		2	1	122	25.2	16.9309	6	2.73655	1304	5098995712	5099		0.0937665	8.56915	0.295181	0.430796	0.0890714	99.6828	60.0642	179.212	24.7668	101.668	128.047	531.329		7.13521	18.6375	8.66747	1.51801	4.05082	2621.13	122.812	14176.2	307.152	123.289	15135.8	887.842		35510.1	25562.2	2433.67		8161.25	13973.7	463.549	518446	1000000	168931
118		3	1	107	17.7	15.4599	5	0.3455	238	1755240192	1755.24		0.0680734	6.94904	0.167154	1.96888	2.50239			133.815		35.6117	20.8011	2801.54		8.0384	9.67733	4.56102	2.54681	3.51057	271.029	11.9321	6580.62				6837.96		32928.4	19025.5	1146.09	154.863	4959.39	12869	217.416	130077	1000000	91895.8	172.83
119		3	1	120.9	28.1	19.2244	7	0.364	456	1869654400	1869.65		0.23217	21.2373	0.286598	2.13148	2.35446	68.9635		88.3249	71.6753	173.223	48.0115	818.732		15.1278	38.5321	18.2103	5.95296	2.90492							1125.63		63889.1	79881.6	1338	105.023	25116.8	13135.8	73.835	481819	1000000	210669
120		3	1	137	34.9	18.5945	9	0.38215	466	1874853632	1874.85		0.29729	6.74531	0.476009	1.13347	1.36765		22.2705	177.71	34.6486	169.927	40.7754	1405.09		5.73279	12.8156	8.9893	4.25484	1.85918	552.706	33.0707	3579.2	148.205	185.09	120.988	1894.82		58289.1	40781.5	2228.24	198.081	21945.4	11086.5	216.161	912076	1000000	176843
121		3	1	135	29.9	16.406	8	0.5415	652	2182392576	2182.39		0.0374439	13.9229	0.260772	1.28895	0.663133			51.7258	26.6423	182.38		1426.97		8.22463	29.8745	11.4805	4.29015	1.39734	1553.2	8.83461	6305.1	76.2801			1859.25		47438.5	29363.6	438.446	191.458	14876.3	5723.89	371.916	1.39354e+06	1e+06	142344	333.035
122		3	2	159.5	77.5	30.4635	11	0.6195	522	2631687680	2631.69		0.107925	2.63312	0.133483	0.603045	0.460848	36.0958	34.6356	67.5582	34.2005	105.366	8.00741	1272.86		5.09983	6.70331	7.58907	1.53649	2.21454	199.183	68.8184	3532.85	152.783	135.175	521.626	1703.66		88485.8	63205.7	581.83	329.325	20179.7	5972.42	347.54	49104.3	1000000	157844	490.748
123		3	2	ND	ND	ND	ND	0.6625	607	2522228992	2522.23		0.136611	5.42821	0.260435	1.21006	1.72999		22.7521	71.6374		50.6588	8.51429	2796.21		5.25187	13.5076	10.7001	2.0501	4.92013	656.586	48.2464	5000.47		56.7824	516.265	4287.6		47229.8	36270.4	2386.4	253.398	22991.8	11829.7	1720.55	364040	1000000	191438
124		3	1	166.4	80.3	29.0007	15	0.6675	375	2499199744	2499.2		0.0153055	1.86164	0.0653764	0.998078	0.683229			63.4339	12.7793	90.3397		1900.34		1.47569	5.7793	2.09131	1.46763	0.552361	436.383	31.6186	1827.28	88.548	106.42		2285.34		28945.9	24752.1	602.738	57.7005	16648.5	7018.54	102.743	46148.1	1000000	96606.3	132.525
125		3	1	125.7	40.4	25.5688	10	0.675	682	2405972480	2405.97		0.0416296	6.49111	0.106015	0.672661	0.455625			46.9399	109.983	215.501	15.9815	150.538		4.45266	13.7676	7.27033	0.862128	5.5543	777.82	15.285	8595.11	306.22	231.639		700.073		51719	26659.7	551.035	169.843	19518.6	10182.8	329.787	232200	1000000	179445	26.4953
126		3	1	132.1	27.2	15.587	10	0.6757	969	2608249600	2608.25		0.951545	43.56	2.15152	0.927603	0.5751		156.915	88.9957	42.9851	164.021	55.872	1576.59		31.4061	68.7617	38.3131	6.91868	1.76529	572.461	196.241	4015.18	201.809	171.32	4058.26	2767.7		206630	187001	993.107	1652.37	68686.3	12827.2	663.4	484216	1000000	127306	52.1005
127		3	1	132.1	39	22.349	8	0.68195	785	2579066368	2579.07		0.074802	1.95718	0.0459774	0.446965	0.454637	94.293	50.3376	50.0421	15.3036	253.086		2419.94		2.47996	4.45682	4.53445	0.778054	1.35249	1510.23	79.7423	5066.71	137.89	313.568		4264.06		52786.6	37618.2	1532.65	353.56	12807.7	14850.5	331.535	617374	1000000	134403	900.237
128		3	1	180.1	61.2	18.8679	15	0.6933	508	2682994176	2682.99		0.205282	65.9408	0.884619	0.44255	0.646648		97.1292	53.3691	55.5756	202.03	14.3541	1103.51		31.8385	92.0627	53.4242	14.6116	1.62275	183.628	151.024	3860.49	470.298	243.417	1710.54	1566.27		36809.8	39005.9	392.331	214.242	17832.9	6907.68	54.4123	48123	1000000	91350.6	100.493
129		3	1	147.3	32.3	14.8867	10	0.72	865	2433316352	2433.32		0.0902061	1.90808	0.348877	0.911436	0.809603		27.4375	40.0371	33.1511	256.43		719.13		4.73471	12.5275	7.16221	1.68079	2.0759	830.845	39.1713	3701.64	178.904	280.236		1067.3		73229.4	35737.9	988.776	132.123	40478.6	8352.63	130.24	1.01528e+06	1000000	166360	258.575
130		3	1	125	25.9	16.576	7	0.725	996	2493931776	2493.93		0.355831	18.4303	0.988385	1.01457	0.382305	259.202	56.4783	294.581	65.9188	1053.11		2158.33		12.5823	30.5716	21.8807	3.70703	1.39077	2101.6	72.5815	7661.22	358.926	1078.6		2672.63		73016.1	92574.4	1841.77	553.255	40472.5	15800.6	312.77	1.56787e+06	1000000	193537	136.735
131		3	1	113	21.8	17.0726	7	0.72865	953	2350829568	2350.83		0.142867	10.1699	0.608681	0.477792	0.473278	213.883	102.696	479.945	137.384	1089.31		2239.07		8.28872	17.8132	16.1458	5.59166	3.08461	1355.77	141.719	9478.19	650.705	1208.12		2709.27		272617	514355	1032.16	1713.47	111705	11021.7	660.141	1.52198e+06	1000000	251089
132		3	1	133.4	24.9	13.9923	9	0.846	669	2555168512	2555.17		0.175361	19.2268	0.602614	0.467867	0.415437	128.086	19.2958	122.073	84.479	233.235		8014.2		14.5135	43.8048	19.6127	2.11504	1.35019	1910.59	49.2984	5443.37	554.515	288.718		21822.2		46478.4	33866	913.944	356.826	19595.4	11900	884.215	911867	1e+06	151550
133		3	1	147.3	64	29.4968	10	0.8735	889	2728059904	2728.06		0.148511	8.98497	0.237654	0.528195	0.491218	69.798		331.408	73.8822	351.827	26.8638	575.798		6.1593	18.6086	9.65445	1.70461	2.24024	1640.95		14362.4	297.536	367.737	728.28	2550.67		153199	62131.4	841.541	810.725	19739	10411.6	678.608	1.11475e+06	1e+06	187011
134		3	2	157	42.6	17.2826	11	0.9025	807	2957825024	2957.83		0.106915	7.4646	0.283992	0.479423	0.603485	35.4997	356.244	155.029	107.06	194.634	148.784	268.505		7.95251	37.2252	14.7649	2.13516	1.40365	1229.98	432.362	8829.05	162.013	208.366	5788.81	571.124		87739.1	58228.2	758.333	439.07	31870.5	12602.9	194.532	287400	1e+06	184662	135.744
135		3	1	159.4	61.2	24.0866	12	0.9275	842	3023866880	3023.87		0.0500177	5.97876	0.126938	0.777819	0.349149	33.3748	69.4875	68.0771	23.211	83.6571	13.6934	757.222		3.18391	12.5155	5.24809	1.41334	0.906958	390.746	103.83	1595.69	276.393	101.637	1731.83	931.28		56203.3	40429.6	781.165	223.139	43608.3	8259.75	612.794	79921.1	1000000	95949.5	142.727
136		3	2	144	38.1	18.3738	10	0.9395	1080	2591863808	2591.86		0.0884511	7.23545	0.183312	0.730257	0.412478	70.9003	132.888	166.118	51.3441	147.857	25.1194	1336.14		7.68819	15.5853	8.14678	1.47447	0.877451	1680.01	197.578	10715.4	183.668	175.108	5296.94	2537.67		72133.3	64636	930.283	105.479	45278	16013	439.028	1.13648e+06	1000000	197283	278.154
137		3	2	147.3	48.1	22.1687	9	0.94355	738	2861420032	2861.42		0.068168	12.4371	0.282707	0.333499	0.43577	35.8983	26.374	132.73	49.3647	78.2171	98.39	576.385		4.46249	21.4289	7.76392	1.98486	3.17805	428.71	50.3992	3711.79	90.4739		7780.64	680.359		49019.8	45513.9	1759.99	241.206	19412.3	11110.6	323.979	441841	1000000	189454
138		3	1	143.5	36.3	17.628	9	0.94415	945	3084041472	3084.04		0.139634	17.7934	0.36407	0.322569	0.256257	63.2222	44.6165	298.267	211.677	318.667	8.46746	709.237		7.43513	24.307	14.3634	0.898195	1.77245	1076.6	75.843	12361.8	374.273	324.714	148.358	1806.93		61651.7	47555.9	1016.59	792.381	35885.6	14086.3	469.73	531045	1000000	100846
139		3	1	138	29.5	15.4904	10	0.951	1052	2820126976	2820.13		0.138937	7.3992	0.319645	0.63436	0.403464	76.1459	96.5144	323.607	84.5054	498.359	15.1809	922.783		6.11673	11.7113	11.0817	2.6022	2.54463	467.44	186.885	7210.23	332.199	517.97	380.435	1179.94		94751.4	54664.3	1212.37	416.707	61331.3	14486.6	531.771	176427	1000000	89441.4
140		3	1	120.9	21.3	14.5723	6	1.0005	959	3021321216	3021.32		0.132003	13.0219	0.435576	0.467664	0.363812	45.5036	10.2167	383.989	97.4077	387.33	12.7868	848.297		10.3527	29.3861	15.2995	3.02254	2.1528	1848.89	26.1592	19314.7	253.326	399.64	1068.8	1893.16		127665	103953	1152.39	443.764	28202.2	23170	562.261	1.12333e+06	1000000	114068	248.225
141		3	1	114	20.4	15.6971	5	1.0725	968	3097834752	3097.83		0.356112	12.1997	0.729233	0.808047	0.387472	299.155	77.0131	1629.07	85.9768	210.914		2693.38		4.02353	16.1898	6.45315	1.52556	2.86292	1358.67	108.362	12109.4	191.49	248.871		3133.63		98915.6	49895.8	1574.26	268.887	36016.6	16323.4	91.2027	1.05543e+06	1e+06	300066
142		3	1	149	69.9	31.4851	10	1.1165	992	3056206592	3056.21		0.118246	11.6223	0.408838	0.461375	0.58886		56.4955	391.387	113.637	299.307		4219.99		4.46706	21.1095	12.729	1.22838	1.29772	1119.4	95.7529	14895.5	384.038	308.888		5038.45		90567.7	64328.8	2484.45	796.832	32102.6	12981.3	536.563	624987	1000000	204460
143		3	1	166.1	64	23.1975	14	1.1225	555	3192892160	3192.89		0.0185435	1.31164	0	0.623714	0.273797		107.666	26.5236	18.2721	49.4996		263.428		0.990161	4.84595	2.29411	0.94855	0.526832	389.016	139.501	3215.99	136.65	68.819		880.265		35010.9	15852.7	465.742	96.7912	11448.1	4744.35	149.467	52986.2	1000000	53226.5	617.97
144		3	2	164.3	38.6	14.2992	10	1.178	734	3430053120	3430.05		0.166409	9.0143	0.356623	0.348748	0.236892	155.682	40.8396	359.091	73.2954	230.454	262.368	1074.3		5.08008	17.8937	7.87387	0.664581	1.40208	1399.35	64.2892	11837.3	223.544	269.921	7700.98	1601.88		83447.4	43470.5	901.657	264.207	38260.4	10066	444.786	631831	1000000	266108	204.472
145		3	1	139	55.8	28.8805	9	1.18	786	3044292096	3044.29		0.0949782	5.49744	0.0826931	0.439142	0.23702	54.8318	26.6387	338.595	135.387	660.569	19.4498	281.561		3.4267	19.005	5.26835	0.587569	0.751737	1975.3	76.4264	17654.3	527.355	708.393	646.138	1117.53		65053	36923.7	306.08	983.685	40944.2	16654.9	260.933	185001	1000000	97781.7
146		3	2	114.3	19.1	14.6198	6	1.204	913	3209341952	3209.34		0.33175	25.1607	0.487455	0.436485	0.285321	958.605	45.7745	382.829	154.994	402.664		339.705		15.4771	57.7883	27.8746	2.01147	1.99159	7586.83	77.0552	11933	641.468	463.543	553.024	1040.86		58182.9	39455	779.034	398.306	34894.1	12691.5	443.615	1.39628e+06	1e+06	198610	132.293
147		3	1	154.3	40.8	17.1367	12	1.243	1067	3200406528	3200.41		0.183179	20.2753	0.462739	0.539493	0.247535	31.166	28.9369	251.842	113.068	500.636		4807.77		11.9233	35.4087	15.1128	4.43036	1.02536	744.956	63.4834	11056.4	278.047	505.961		7479		96565.1	73631.7	865.675	501.032	21134.1	13274.3	491.137	664341	1000000	251361	795.637
148		3	2	107	17.7	15.4599	5	1.31965	755	3506591232	3506.59		0.0983195	11.5676	0.290257	0.480464	0.112861	36.4003	27.8952	244.59	38.4678	303.761	8.34086	385.9		8.34826	21.8679	12.7499	0.973604	0.862003	431.971	60.59	10029.5	106.256	319.375	212.216	680.71		65853.3	29981.7	1137.2	294.477	8274.71	12216	840.304	251342	1e+06	168065
149		3	1	175.3	89.8	29.2222	12	1.36055	830	3141384704	3141.38		0.037415	7.02599	0.0684595	0.241844	0.246591		39.0296	55.7433	65.4348	121.644	14.8581	418.977		3.25916	8.21341	5.91492	1.49203	1.35447	329.428	66.8508	2039.69	186.362	131.04	1060.32	590.033		103937	55294.9	629.612	418.929	26211.6	11625.9	229.662	557656	1000000	224324
150		3	1	145.5	38.1	17.997	12	1.5215	946	3795165184	3795.17		0.0170101	0.840104	0.0380345	0.223834	0.160025	152.734	21.0631	300.959	33.4797	238.115		1798.69		0.802813	2.73889	1.42695	0.424459	0.927783	2456.91	44.0887	11352.9	151.751	263.975		2558.93		59674.5	53079.5	1004.95	223.004	24309.5	9944.51	341.531	405483	1000000	188637
151		3	2	154	59.4	25.0464	15	1.56	1110	3549032960	3549.03		0.0201803	1.49635	0.00997804	0.465571	0.475455	26.7524	139.676	44.2487	6.03122	40.3716	14.4431	576.087		1.06631	2.82645	1.26393	0.678096	0.681356	251.532	221.296	1949.37	26.8926	44.695	368.756	1319.11		53190.3	28141.4	1600.17	185.231	10719.3	10992.4	405.065	266881	1000000	153652	157.27
152		3	1	138.4	45.8	23.9108	9	1.5895	1011	3648893184	3648.89		0.0365553	2.69098	0.0390528	0.489591	0.161195		79.0388	98.9358	133.752	558.554	76.635	373.987		1.96378	7.40039	2.48691	0.9205	0.578678	622.627	152.574	8182.96	265.848	562.803	4019.03	1023.14		71629.3	42178.7	797.889	355.826	28962	10702	657.015	873187	1000000	174427	97.4136
153		3	1	172.7	60.8	20.3854	15	1.6265	629	3600719616	3600.72		0.0170945	1.30478	0.0949234	0.389317	0.340227	61.4211	31.0552	50.7873	11.5671	16.6886	35.7476	1009.01		1.34873	4.25571	2.5468	0.678801	1.19249	709.892	64.9506	3031.41	98.9867	37.1669	5813.98	1440.51		43739.1	21746.8	1068.55	178.34	10664.6	9911.56	424.796	51159.9	1000000	126178
154		3	1	161.3	76.2	29.2878	15	1.707	927	3962848000	3962.85		0.0279862	1.1035	0.102846	0.253188	0.236048	47.3056	471.94	90.7325	19.7938	200.313	7.63416	198.924		1.82234	4.36989	2.72599	0.466601	1.24544	1089.28	618.646	6036.69	166.09	226.406	325.689	436.929		47652.3	23466.1	336.237	323.018	21841.8	6531.46	313.519	102052	1000000	77240.7
155		3	2	141.9	32.7	16.2399	11	1.7605	963	4136817408	4136.82		0.0779019	4.13416	0.25728	0.374617	0.229943	41.8994	69.6833	219.236	52.0286	140.06	23.7859	3290.69		3.51342	9.826	8.14129	1.15361	1.01318	655.502	106.887	6973.49	177.451	153.278	7571.93	4216.48		51835.3	33725.4	1725.04	251.705	20059.3	15881.7	560.692	902802	1000000	144430	1086.05
156		3	1	137	33.6	17.9019	11	1.76935	1039	4158173184	4158.17		0	2.0042	0.075969	0.178293	0.369849	30.5163	86.887	163.824	44.7502	133.037	90.249	190.303		1.65499	6.12924	3.30032	0.554833	0.861623	3860.89	135.602	16895	80.2517	138.589	5008.61	445.287		69910.6	33175.8	760.735	168.872	12351.7	10984.5	155.684	68403.4	1000000	70057.7
157		3	1	176	105.7	34.1232	13	1.8945	1024	4299907072	4299.91		0.064252	2.92707	0.169541	0.264379	0.210918	164.313	27.4048	124.703	54.9044	295.889	170.058	636.993		2.12964	6.0837	3.97643	0.956429	0.972332	2315.26	58.9987	8100.06	102.285	301.884	2345.68	1039.8		65457.5	22143.2	1297.95	259.704	16713.8	9831.52	207.827	1.54227e+06	1000000	170825	122.355
158		3	1	160	55.3	21.6016	15	2.006	1163	4464185856	4464.19		0.0179514	3.45362	0.153394	0.198416	0.153106	80.5022	479.338	72.3774	42.2543	287.986	6.64175	170.237		2.51709	5.85842	4.24931	0.607195	0.682606	422.643	589.447	2788.43	159.48	298.723		266.493		74216.6	45285.2	474.282	128.648	11788.8	6344.84	221.84	80693	1000000	76543.8	358.239
159		3	2	152.4	51.7	22.2598	12	2.0535	980	4617480192	4617.48		0.594947	55.4098	1.09403	0.379592	0.231304	155.744		715.287	141.302	87.6164	13.3417	417.026		32.4532	96.4866	49.1862	7.4836	0.991952	3014.09	16.3958	35380.6	590.446	288.355	445.931	1995.56		174616	143594	741.751	590.732	53226.4	10428.9	193.453	133990	1000000	118162
160		3	1	175.3	58.1	18.9066	15	2.318	785	4377417728	4377.42		0.0320233	1.9119	0.022808	0.204573	0.181629	76.5876	77.7881	161.448	125.753	244.176	18.0426	393.058		1.97668	4.65037	3.79476	0.73765	0.839164	607.056	170.132	6051.24	216.821	253.078	8479.98	1553.34		60016.9	29010	548.021	387.205	11171.2	6823.95	126.353	114627	1e+06	17676.8	205.433
161		3	1	174	52.6	17.3735	13	3.2575	1035	5057037312	5057.04		0.0420155	1.12256	0.0721257	0.155853	0.150607		24.876	105.543	35.8026	45.743		125854		1.31783	2.84941	1.98162	0.306912	0.441495	362.661	107.92	3748.04	118.615			349510		48410.7	40955.4	1027.65	183.942	8935.25	9781.77	230.317	89963.1	1e+06	121134	694.145
162		3	2	160	60.3	23.5547	15	3.7435	1083	5812052480	5812.05		0.0462896	0.905757	0.0630857	0.229874	0.101948	36.8445		161.674	18.1962	69.3514		3302.41		1.46084	2.93781	2.80224	1.06493	2.44878	508.323	106.209	4421.62	301.163	381.571		14132.5		34297.3	29710.7	1032.36	465.262	22786.2	9437.59	117.356	266927	1000000	161368	30.4455
163		3	1	170.2	88.9	30.689	12	5.017	1239	6687241216	6687.24		0.0282869	1.87985	0.0417004	0.0939768	0.0472605	38.6793	17.2099	450.19	68.2693	114.382	1.7825	439.201		1.60938	4.1313	2.53255	0.766771	0.16328	1350.55	165.82	14937.4	346.198	125.47	162.919	2277.98		44397.2	21753.8	923.81	370.77	13910.6	7374.7	340.361	322778	1000000	207091
A	B	C	D	E	F	G	H	I	J	K	L	M	N	O	P	Q	R	S	T	U	V	W	X	Y	Z	AA	AB	AC	AD	AE	AF	AG	AH	AI	AJ	AK	AL	AM	AN	AO	AP	AQ	AR	AS	AT	AU	AV	AW	AX
[truncated: 692 more columns]

## Sheet: COLUMN HEADING FOR PLOS 1
GRID	HEADING	HEADING	EXPLANTION
A	LINE/COL #		COPY OF GRIDLINE COLUMN HEADINGS, A,B,C ETC.
B	20000	SUBJECT ID	COLUMNS B, 20000 TO K,20009 ARE THE SUBJECT DESCRIPTORS
C	20001	GROUP, 1=ASD, 2= CTR, 3=NDD
D	20002	GENDER, M=1, F=2
E	20003	HEIGHT
F	20004	WEIGHT
G	20005	BMI
H	20006	AGE
I	20007	CREAT, US	URINARY CREATININE AS DETERMINED BY US
J	20008	OSMOLALITY	URINE OSMOLARITY AS DETERMINED BY METABOLON
K	20010	CREAT, METABOLON	URINARY CREATININE (MS COUNTS) FROM METABOLON
L	20011	CREAT/10000000	URINARY CREATININE (MASS SPEC COUNTS)/10000000
M	20012	BLANK
N	20013	FREE 5 OXO-MEHP	MEASURED FREE COMPND, USED FOR CALC'ING BOUND AND % BOUND
O	20014	FREE 5 CX-MEPP	MEASURED FREE COMPND, USED FOR CALC'ING BOUND AND % BOUND
P	20015	FREE 5 OH-MEHP	MEASURED FREE COMPND, USED FOR CALC'ING BOUND AND % BOUND
Q	20016	FREE MEHP	MEASURED FREE COMPND, USED FOR CALC'ING BOUND AND % BOUND
R	20017	FREE BPA	MEASURED FREE COMPND, USED FOR CALC'ING BOUND AND % BOUND
S	20018	FREE alpha-CEHC	MEASURED FREE COMPND, USED FOR CALC'ING BOUND AND % BOUND
T	20019	FREE CORTISOL	MEASURED FREE COMPND, USED FOR CALC'ING BOUND AND % BOUND
U	20020	FREE gamma-CEHC	MEASURED FREE COMPND, USED FOR CALC'ING BOUND AND % BOUND
V	20021	FREE GLYCODEOXYC'ATE	MEASURED FREE COMPND, USED FOR CALC'ING BOUND AND % BOUND
W	20022	FREE GLYCHOCOLATE	MEASURED FREE COMPND, USED FOR CALC'ING BOUND AND % BOUND
X	20023	FREE NARINGENIN	MEASURED FREE COMPND, USED FOR CALC'ING BOUND AND % BOUND
Y	20024	FREE SALYCYLATE	MEASURED FREE COMPND, USED FOR CALC'ING BOUND AND % BOUND
Z	20025	BLANK
AA	20026	TOTAL 5 OXO-MEHP	MEASURED TOTAL COMPND, USED FOR CALC'ING BOUND AND % BOUND
AB	20027	TOTAL 5 CX-MEPP	MEASURED TOTAL COMPND, USED FOR CALC'ING BOUND AND % BOUND
AC	20028	TOTAL 5 OH-MEHP	MEASURED TOTAL COMPND, USED FOR CALC'ING BOUND AND % BOUND
AD	20029	TOTAL MEHP	MEASURED TOTAL COMPND, USED FOR CALC'ING BOUND AND % BOUND
AE	20030	TOTAL BPA	MEASURED TOTAL COMPND, USED FOR CALC'ING BOUND AND % BOUND
AF	20031	TOTAL alpha-CEHC	MEASURED TOTAL COMPND, USED FOR CALC'ING BOUND AND % BOUND
AG	20032	TOTAL CORTISOL	MEASURED TOTAL COMPND, USED FOR CALC'ING BOUND AND % BOUND
AH	20033	TOTAL gamma-CEHC	MEASURED TOTAL COMPND, USED FOR CALC'ING BOUND AND % BOUND
AI	20034	TOTAL GLYCODEOXYC'ATE	MEASURED TOTAL COMPND, USED FOR CALC'ING BOUND AND % BOUND
AJ	20035	TOTAL GLYCHOCOLATE	MEASURED TOTAL COMPND, USED FOR CALC'ING BOUND AND % BOUND
AK	20036	TOTAL NARINGENIN	MEASURED TOTAL COMPND, USED FOR CALC'ING BOUND AND % BOUND
AL	20037	TOTAL SALYCYLATE	MEASURED TOTAL COMPND, USED FOR CALC'ING BOUND AND % BOUND
AM	20038	BLANK
AN	20039	alanine (line 12)	METABOLOME MASS SPEC AREAS NORMALIZED TO CREATININE
AO	20040	asparagine (line 12)	METABOLOME MASS SPEC AREAS NORMALIZED TO CREATININE
TO	TO	TO	TO
ABJ	20299	paraxanthine (line 12)	METABOLOME MASS SPEC AREAS NORMALIZED TO CREATININE
ABJ	20360	theobromine (line 12)	METABOLOME MASS SPEC AREAS NORMALIZED TO CREATININE
ABL	20762	theophylline (line 12)	METABOLOME MASS SPEC AREAS NORMALIZED TO CREATININE
		NOTES	Column B is no longer in numerical order for columns AN through to ABL. Reason. These columns have been sorted by compound type and compounds with less than 50% cells with data have been deleted.
			Where relevant, data has been normalized to creatinine.
			Our vales used for plasticizers
			Metabolon'c creat values for the metabolome

## Sheet: ROW HEADINGS FOR PLOS 1
ROW #	LABLE (COL B)	EXPLANTION
1	LINE/COL. #	COL. #
2	SUPER_PATHWAY	METABOLON COMPOUND DESCRIPTOR, SUPER_PATHWAY
3	SUB_PATHWAY	METABOLON COMPOUND DESCRIPTOR, SUB_PATHWAY
4	COMP_ID	METABOLON COMPOUND DESCRIPTOR, COMP_ID
5	CHEMICAL_ID	METABOLON COMPOUND DESCRIPTOR, CHEMICAL_ID
6	MASS	METABOLON COMPOUND DESCRIPTOR, MASS
7	CAS	METABOLON COMPOUND DESCRIPTOR, CAS
8	PUBCHEM	METABOLON COMPOUND DESCRIPTOR, PUBCHEM
9	CHEMSPIDER	METABOLON COMPOUND DESCRIPTOR, CHEMSPIDER
10	KEGG	METABOLON COMPOUND DESCRIPTOR,
11	HMDB	METABOLON COMPOUND DESCRIPTOR, HMDB
12	SUBJ ID/COL HDGS	SUBJECT ID/COLUMN HEADINGS
13	1	DATA FOR SUBJECT 503_C
14	2	DATA FOR SUBJECT DHA_16_PRE
15	3	DATA FOR SUBJECT 153
16	4	DATA FOR SUBJECT 10176_A
17	5	ETC.
18	6	ETC.
TO	TO	TO
162	150	ETC.
163	151	ETC.
